# Supplementary material for: Assessing the Impact of Metabolic Syndrome on Liver Outcomes in Methotrexate Users: A Retrospective Cohort Study
Source: J Clin Med. 2025 Sep 26;14(19):6799. doi: 10.3390/jcm14196799 (PMC12524370; doi:10.3390/jcm14196799)
Supplement: Supplementary file 1 [file jcm-14-06799-s001.zip]

Archive with 1 entries (1 files):
- jcm-3817792-supplementary.pdf
